# Supplementary material for: Effects of diluents on cell culture viability measured by automated cell counter
Source: PLoS One. 2017 Mar 6;12(3):e0173375. doi: 10.1371/journal.pone.0173375 (PMC5338812; doi:10.1371/journal.pone.0173375)
Supplement: S1 Dataset — (XLSX) [file pone.0173375.s001.xlsx]

## Sheet: Figure 1A&B
Experiment 1 - 3L			Experiment 1 - AMBR15
Culture Day	Average	Standard Deviation	Culture Day	Average	Standard Deviation
0	94.3	0.282843	0	90.9	1.27279
0.969873	94.6	1.13137	1.21476	81.25	1.06066
1.757	96.15	0.0707107	2	81.25	1.06066
2.75578	94.85	0.494975	2.84707	88.55	3.88909
3.78245	94.95	0.0707107	3.73417	89.6	0.989949
4.73286	94.6	0.424264	4.66215	87.15	0.212132
5.86618	91.85	0.0707107	5.67907	88.5	1.41421
6.81986	88.65	1.90919	6.66901	86.9	2.40416
8.07169	88.75	1.06066	8.13509	88.75	0.212132
9.05189	88.15	0.212132	9	88.75	0.212132
9.68561	87.3	0	9.77946	88	0.565685
Experiment 2 - 3L			Experiment 2 - AMBR15
Culture Day	Average	Standard Deviation	Culture Day	Average	Standard Deviation
0	95.1676	1.77109	0	94.3131	0.458277
0.776285	96.6002	0.0545198	0.874167	95.3553	0.380349
2	96.6002	0.0545198	2	95.3553	0.380349
2.77446	96.6963	0.134276	2.81383	95.007	0.508411
3.74058	94.2478	0.749537	3.79624	93.1641	0.4575
4.75596	96.0063	0.873418	4.79049	94.4351	0.672035
5.74002	93.2869	1.86068	5.7851	93.1324	0.932393
6.75815	92.3447	0.177133	6.79182	92.3516	0.261205
7.81655	90.9737	0.215598	7.87001	91.2476	1.07169
9	90.9737	0.215598	9	91.2476	1.07169
9.77448	90.5941	0.271391	9.80035	85.4794	0.498512
Experiment 3 - 3L			Experiment 3 - AMBR15
Culture Day	Average	Standard Deviation	Culture Day	Average	Standard Deviation
0	95.1094	0.925336	0	91.5798	1.65734
0.822036	95.6628	0.98363	0.815185	88.5709	2.88887
1.95248	95.1865	0.465306	1.93279	91.3029	2.39942
2.9564	93.7154	0.729005	3	91.3029	2.39942
3.8262	92.7209	1.19273	3.8105	88.6303	2.13587
4.83073	93.2852	1.322	4.78908	85.8026	3.25801
5.82241	94.2193	0.475728	5.76345	85.8398	1.27118
6.78525	92.7793	0.483259	6.88584	88.245	0.926187
7.82582	89.7154	1.28034	7.80427	87.3139	1.1596
8.8974	87.3891	2.37429	9	87.3139	1.1596
9.86723	85.5737	1.85799	9.80924	85.1162	1.50882

## Sheet: Figure 2A
Diluent	Operator	Via. Diff.
Neat	Manual	1.9
Neat	Manual	-2.6
Neat	Manual	-3
Neat	Manual	-1.5
Neat	Manual	0.2
Neat	Manual	-1.6
Neat	Manual	-3
Neat	Manual	1.2
Neat	Manual	0.3
Neat	Manual	2.1
Neat	Manual	-0.6
Neat	Manual	1.4
Neat	Manual	0.8
Neat	Manual	1.6
Neat	Manual	3.13571
Neat	Manual	2.83571
Neat	Manual	0.235714
Neat	Robot	0.535714
Neat	Robot	2.13571
Neat	Robot	1.53571
Neat	Robot	0.935714
Neat	Robot	1.73571
Neat	Robot	0.135714
Neat	Robot	-3.16429
Neat	Robot	-3.76429
Neat	Robot	0.335714
Neat	Robot	-1.56429
Neat	Robot	-2.76429
Neat	Robot	-2.06429

## Sheet: Figure 2B
Diluent	Antifoam	Via. Diff.
Neat	0	1.9
Neat	0	1.6
Neat	0	3.13571
Neat	0	2.83571
Neat	0	0.535714
Neat	0	0.235714
Neat	0	2.13571
Neat	0	1.53571
Neat	0	0.935714
Neat	0	1.73571
Neat	0	0.135714
Neat	0	1.2
Neat	0	0.3
Neat	0	2.1
Neat	0	-0.6
Neat	0	1.4
Neat	0	0.8
Neat	10	-2.6
Neat	10	-3
Neat	10	-1.5
Neat	10	0.2
Neat	10	-1.6
Neat	10	-3
Neat	10	-3.16429
Neat	10	-3.76429
Neat	10	0.335714
Neat	10	-1.56429
Neat	10	-2.76429
Neat	10	-2.06429

## Sheet: Figure 2C
Diluent	Via. Diff.
Neat	1.9
Neat	-2.6
Neat	1.6
Neat	3.13571
Neat	2.83571
Neat	0.535714
Neat	0.235714
Neat	-3
Neat	2.13571
Neat	-1.5
Neat	1.53571
Neat	0.2
Neat	0.935714
Neat	-1.6
Neat	1.73571
Neat	-3
Neat	0.135714
Neat	1.2
Neat	-3.16429
Neat	0.3
Neat	-3.76429
Neat	2.1
Neat	0.335714
Neat	-0.6
Neat	-1.56429
Neat	1.4
Neat	-2.76429
Neat	0.8
Neat	-2.06429
PBS	-2
PBS	-2.8
PBS	-9.46429
PBS	-0.964286
PBS	-5.2
PBS	-12.0643
PBS	-11.5643
PBS	-9
PBS	-11.5643
PBS	-1.36429
PBS	-13.3
PBS	1.03571
PBS	-16.4643
PBS	-8.9
PBS	-5.66429
PBS	-7.16429
PBS	-8.8
PBS	-6.46429
PBS	-0.264286
PBS	-7.2
PBS	-12.4643
PBS	-12.4643
PBS	-5.8
PBS	-14.5643
PBS	-12.9643
PBS	-5.2
PBS	-4.96429
PBS	-5.46429
PBS	-12.7
PBS	-16.9643
PBS	-14.0643
PBS	-7
PBS	-10.9643
PBS	-11.5643
PBS	-8.7
PBS	-12.7643
PBS	-8.16429

## Sheet: Figure 2D
Diluent	Antifoam	Difference
Neat	0	1.9
Neat	0	1.6
Neat	0	3.13571
Neat	0	2.83571
Neat	0	0.535714
Neat	0	0.235714
Neat	0	2.13571
Neat	0	1.53571
Neat	0	0.935714
Neat	0	1.73571
Neat	0	0.135714
Neat	0	1.2
Neat	0	0.3
Neat	0	2.1
Neat	0	-0.6
Neat	0	1.4
Neat	0	0.8
PBS	10	-2
PBS	10	-5.2
PBS	10	-9
PBS	10	-13.3
PBS	10	-8.9
PBS	10	-8.8
PBS	10	-12.4643
PBS	10	-12.4643
PBS	10	-14.5643
PBS	10	-12.9643
PBS	10	-4.96429
PBS	10	-5.46429
PBS	10	-16.9643
PBS	10	-14.0643
PBS	10	-10.9643
PBS	10	-11.5643
PBS	10	-12.7643
PBS	10	-8.16429

## Sheet: Figure 3
Cell Line	Diluent	Operator	Instrument	Via. Diff.
B	Neat	A	A	-0.263321
B	Neat	A	A	-0.0287018
B	Neat	A	A	0.292023
B	Neat	A	A	-0.220034
B	Neat	A	A	0.06648
B	Neat	A	A	0.153554
B	PBS	A	A	0.423009
B	PBS	A	A	-0.768077
B	PBS	A	A	-0.244274
B	PBS	A	A	-0.745174
B	PBS	A	A	-1.31428
B	PBS	A	A	-2.83792
B	PBS	A	A	-1.22942
B	PBS	A	A	-2.51386
B	PBS	A	A	-3.61219
B	PBS	A	A	-1.66133
B	PBS	A	A	-2.19649
B	PBS	A	A	-2.61306
B	PBS	A	A	-1.71211
B	PBS	A	A	-0.0957216
B	PBS	A	A	-0.821185
B	PBS	A	A	-0.0867952
B	PBS	A	A	0.233197
B	PBS	A	A	-3.1614
B	PBS	A	A	-2.4096
B	PBS	A	A	-0.601695
B	PBS	A	A	-3.79119
B	PBS	A	A	-4.97515
B	PBS	A	A	-2.07661
B	PBS	A	A	-4.47036
B	PBS	A	A	-1.8183
B	PBS	A	A	-1.11233
B	PBS	A	A	-0.521549
B	PBS	A	A	-1.03562
B	PBS	A	A	-4.60005
B	PBS	A	A	-7.74092
B	PBS	A	A	-3.76277
B	PBS	A	A	-4.06592
B	PBS	A	A	-1.89556
B	PBS	A	A	-3.50497
B	PBS	A	A	-4.44476
B	PBS	A	A	-2.86894
B	PBS	A	A	-1.58635
B	PBS	A	A	-3.35163
B	PBS	A	A	-3.70989
B	PBS	A	A	-3.78002
B	PBS	A	A	-3.79086
B	PBS	A	A	-5.0561
B	PBS	A	A	-6.81562
B	PBS	A	A	-6.14506
B	PBS	A	A	-8.70251
B	PBS	A	A	-10.2573
B	PBS	A	A	-8.92341
B	PBS	A	A	-8.57119
B	PBS	A	A	-10.4232
B	PBS	A	A	-6.94944
B	PBS	A	A	0.131047
B	PBS	A	A	-6.24428
B	PBS	A	A	-8.40753
B	PBS	A	A	-8.15454
B	PBS	A	A	-7.12714
B	PBS	A	A	-5.83192
B	PBS	A	A	-8.80976
B	PBS	A	A	-6.98259
B	PBS	A	A	-9.46666
B	PBS	A	A	-11.6912
B	PBS	A	A	-4.1541
B	PBS	A	A	-3.96929
B	PBS	A	A	-2.15774
B	PBS	A	A	-3.41795
B	PBS	A	A	-1.29322
B	PBS	A	A	-3.48095
B	PBS	A	A	-3.96088
B	PBS	A	A	-5.59968
B	PBS	A	A	-3.17768
B	PBS	A	A	-3.67975
B	PBS	A	A	-7.06838
B	PBS	A	A	-7.63176
B	PBS	A	A	-3.68711
B	PBS	A	A	-2.32944
B	PBS	A	A	-5.05711
B	PBS	A	A	-3.35343
B	PBS	A	A	-3.68102
B	PBS	A	A	-4.88234
B	PBS	A	A	-4.06966
B	PBS	A	A	-4.31898
B	PBS	A	A	-5.077
B	PBS	A	A	-4.00311
B	PBS	A	A	-4.29119
B	PBS	A	A	-5.83758
B	PBS	A	A	-0.990451
B	PBS	A	A	-2.72471
B	PBS	A	A	-3.27261
B	PBS	A	A	-2.09344
B	PBS	A	A	-2.81777
B	PBS	A	A	-4.79148
B	PBS	A	A	-3.50613
B	PBS	A	A	-2.93825
B	PBS	A	A	-5.63753
B	PBS	A	A	-3.14582
B	PBS	A	A	-1.92486
B	PBS	A	A	-3.63038
B	PBS	A	A	-3.12473
B	PBS	A	A	-3.49879
B	PBS	A	A	-5.31025
B	PBS	A	A	-4.34067
B	PBS	A	A	-3.73178
B	PBS	A	A	-2.87255
B	PBS	A	A	-1.73734
B	PBS	A	A	-2.42283
B	PBS	A	A	-2.65272
B	PBS	A	A	-3.99974
B	PBS	A	A	-1.86015
B	PBS	A	A	-1.86735
B	PBS	A	A	-3.0136
B	PBS	A	A	-2.07461
B	PBS	A	A	-2.25825
B	PBS	A	A	-2.46933
B	PBS	A	A	-3.64917
B	PBS	A	A	-3.1894
B	PBS	A	A	-3.86316
B	PBS	A	A	-3.88537
B	PBS	A	A	-2.65836
B	PBS	A	A	-4.10011
B	PBS	A	A	-3.80973
B	PBS	A	A	-6.05229
B	PBS	A	B	-2.86397
B	PBS	A	B	-2.01928
B	PBS	A	B	-3.15591
B	PBS	A	B	-3.96304
B	PBS	A	B	-1.95773
B	PBS	A	B	-2.03325
B	PBS	A	B	-2.67616
B	PBS	A	B	-2.60153
B	PBS	A	B	-3.481
B	PBS	A	B	-0.911677
B	PBS	A	B	-2.29737
B	PBS	A	B	-0.876551
B	PBS	A	B	-0.869433
B	PBS	A	B	-2.14312
B	PBS	A	B	-2.48091
B	PBS	A	B	-0.831774
B	PBS	A	B	-1.89579
B	PBS	A	B	-1.71002
B	Neat	A	B	0.0151876
B	Neat	A	B	-0.0726649
B	Neat	A	B	0.0574773
B	Neat	A	B	0.272906
B	Neat	A	B	0.348208
B	Neat	A	B	-0.621114
B	PBS	A	C	-2.00086
B	PBS	A	C	-3.01862
B	PBS	A	C	-1.87932
B	PBS	A	C	-3.84274
B	PBS	A	C	-2.04667
B	PBS	A	C	-2.96599
B	PBS	A	C	-3.28192
B	PBS	A	C	-3.7574
B	PBS	A	C	-2.31779
B	PBS	A	C	-0.973043
B	PBS	A	C	-1.88606
B	PBS	A	C	-1.41613
B	PBS	A	C	-0.725995
B	PBS	A	C	-1.91784
B	PBS	A	C	-2.59458
B	PBS	A	C	-1.83577
B	PBS	A	C	0.57709
B	PBS	A	C	-1.08191
B	Neat	A	C	-0.244357
B	Neat	A	C	0.381872
B	Neat	A	C	-0.137515
B	Neat	A	C	-0.281118
B	Neat	A	C	-0.380964
B	Neat	A	C	0.662081
B	Neat	A	C	-0.556419
B	Neat	A	C	0.457764
B	Neat	A	C	0.0986557
B	Neat	A	C	0.680967
B	Neat	A	C	0.818288
B	Neat	A	C	-1.49925
B	Neat	B	A	0.8
B	Neat	B	A	-0.8
B	Neat	B	A	1
B	Neat	B	A	0.2
B	Neat	B	A	0.4
B	Neat	B	A	-0.4
B	Neat	B	A	-1.2
B	Neat	B	A	0.555119
B	Neat	B	A	-0.257938
B	Neat	B	A	0.218067
B	Neat	B	A	0.336346
B	Neat	B	A	0.495113
B	Neat	B	A	-0.476597
B	Neat	B	A	-0.291561
B	Neat	B	A	0.0730782
B	Neat	B	A	0.269833
B	Neat	B	A	-0.165928
B	Neat	B	A	-0.503948
B	Neat	B	A	-0.251583
B	Neat	B	A	1.9
B	Neat	B	A	1.2
B	Neat	B	A	0.3
B	Neat	B	A	2.1
B	Neat	B	A	-0.6
B	Neat	B	A	1.4
B	Neat	B	A	0.8
B	Neat	B	A	1.6
B	Neat	B	A	3.13571
B	Neat	B	A	2.83571
B	Neat	B	A	0.235714
B	PBS	B	A	-0.9
B	PBS	B	A	-2.7
B	PBS	B	A	-5.4
B	PBS	B	A	-6.5
B	PBS	B	A	-6
B	PBS	B	A	-7.1
B	PBS	B	A	-9.1
B	PBS	B	A	-8.6
B	PBS	B	A	-11.1
B	PBS	B	A	-2.3
B	PBS	B	A	-3.4
B	PBS	B	A	-2.1
B	PBS	B	A	-6.5
B	PBS	B	A	-8.5
B	PBS	B	A	-6.7
B	PBS	B	A	-7.1
B	PBS	B	A	-6.8
B	PBS	B	A	-3.6
B	PBS	B	A	-0.285786
B	PBS	B	A	-3.92356
B	PBS	B	A	-2.23971
B	PBS	B	A	-0.634083
B	PBS	B	A	-5.42542
B	PBS	B	A	-5.23104
B	PBS	B	A	-7.88774
B	PBS	B	A	-5.59858
B	PBS	B	A	-6.05247
B	PBS	B	A	-7.31765
B	PBS	B	A	-5.45272
B	PBS	B	A	-2.8
B	PBS	B	A	-0.964286
B	PBS	B	A	-11.5643
B	PBS	B	A	-1.36429
B	PBS	B	A	-16.4643
B	PBS	B	A	-7.16429
B	PBS	B	A	-0.264286
B	PBS	B	A	0.5375
B	PBS	B	A	0.5375
B	PBS	B	A	0.7375
B	PBS	B	A	0.6375
B	PBS	B	A	0.3375
B	PBS	B	A	0.1375
B	PBS	B	A	0.4375
B	PBS	B	A	0.8375
B	PBS	B	A	0.0375
B	PBS	B	A	1.2375
B	PBS	B	A	0.1375
B	PBS	B	A	-0.3625
B	PBS	B	A	0.9375
B	PBS	B	A	0.3375
B	PBS	B	A	-0.0625
B	PBS	B	A	-1.2625
B	PBS	B	A	-2.2625
B	PBS	B	A	-3.7625
B	PBS	B	A	-6.4625
B	PBS	B	A	-11.6625
B	PBS	B	A	-9.4625
B	PBS	B	A	-5.8625
B	PBS	B	A	-6.6625
B	PBS	B	A	-9.4625
B	Neat	C	A	-0.14254
B	Neat	C	A	0.186134
B	Neat	C	A	-0.0362015
B	Neat	C	A	-0.00739288
B	PBS	C	A	-7.19697
B	PBS	C	A	-4.8546
B	PBS	C	A	-5.80437
B	PBS	C	A	-3.81365
B	PBS	C	B	-0.411275
B	PBS	C	B	0.203593
B	PBS	C	B	-0.417615
B	PBS	C	B	0.0667674
B	PBS	C	B	-1.29628
B	PBS	C	B	-0.866506
B	PBS	C	B	-0.5575
B	PBS	C	B	-1.04027
B	PBS	C	B	-0.666494
B	PBS	C	B	-0.558423
B	PBS	C	B	-0.237501
B	PBS	C	B	-1.93772
B	PBS	C	B	-0.459859
B	PBS	C	B	-0.715764
B	PBS	C	B	-0.951154
B	PBS	C	B	0.0564067
B	PBS	C	B	-0.432981
B	PBS	C	B	-3.19159
B	PBS	C	B	-1.85582
B	PBS	C	B	-1.94434
B	PBS	C	B	-2.53076
B	PBS	C	B	-2.22489
B	PBS	C	B	-2.16588
B	PBS	C	B	-1.62909
B	Neat	C	B	0.46332
B	Neat	C	B	1.47716
B	Neat	C	B	-0.628515
B	Neat	C	B	1.733
B	Neat	C	B	-0.272878
B	Neat	C	B	-0.301381
B	Neat	C	B	-1.33292
B	Neat	C	B	-0.619626
B	Neat	C	B	-0.996999
B	Neat	C	B	0.132304
B	Neat	C	B	0.132037
B	Neat	C	B	0.214495
B	Neat	C	B	-0.0435689
B	Neat	C	B	0.322566
B	Neat	C	B	0.680628
B	Neat	C	B	1.15666
B	Neat	C	B	-0.152479
B	Neat	C	B	0.465754
B	Neat	C	B	0.619761
B	Neat	C	B	-0.709958
B	Neat	C	B	0.772853
B	Neat	C	B	-1.16095
B	Neat	C	B	-1.03512
B	Neat	C	B	-0.91615
B	PBS	C	C	1.67097
B	PBS	C	C	1.37542
B	PBS	C	C	1.33935
B	PBS	C	C	-0.135401
B	PBS	C	C	-2.10118
B	PBS	C	C	-1.61086
B	PBS	C	C	-1.35028
B	PBS	C	C	-0.499041
B	PBS	C	C	-1.94178
B	PBS	C	C	-2.33729
B	PBS	C	C	-1.05216
B	PBS	C	C	-2.79981
B	PBS	C	C	-1.37064
B	PBS	C	C	0.182723
B	PBS	C	C	-1.72633
B	PBS	C	C	-1.72096
B	PBS	C	C	-0.998612
B	PBS	C	C	-2.98119
B	PBS	C	C	-1.9939
B	PBS	C	C	-1.99651
B	PBS	C	C	-2.12628
B	PBS	C	C	-2.46381
B	PBS	C	C	-5.97355
B	PBS	C	C	-1.49987
B	PBS	C	C	-1.05366
B	PBS	C	C	-1.70501
B	PBS	C	C	-2.10552
B	PBS	C	C	-2.06269
B	PBS	C	C	-2.89003
B	PBS	C	C	-1.26445
B	PBS	C	C	-1.50535
B	PBS	C	C	-3.60956
B	PBS	C	C	-0.997673
B	PBS	C	C	0.022049
B	PBS	C	C	-2.6417
B	PBS	C	C	-1.63348
B	PBS	C	C	-2.62138
B	PBS	C	C	-2.46531
B	PBS	C	C	-2.00201
B	PBS	C	C	-0.948059
B	PBS	C	C	-1.38778
B	Neat	C	C	0.549551
B	Neat	C	C	0.726225
B	Neat	C	C	1.98622
B	Neat	C	C	-0.544786
B	Neat	C	C	0.462233
B	Neat	C	C	-0.150545
B	Neat	C	C	-0.149111
B	Neat	C	C	-0.00621986
B	Neat	C	C	-0.762148
B	Neat	C	C	-0.486841
B	Neat	C	C	-0.362452
B	Neat	C	C	-1.26213
B	Neat	C	C	1.01604
B	Neat	C	C	0.0548471
B	Neat	C	C	0.829955
B	Neat	C	C	0.142814
B	Neat	C	C	0.393852
B	Neat	C	C	-0.508065
B	Neat	C	C	0.784019
B	Neat	C	C	-0.0877997
B	Neat	C	C	-1.05599
B	Neat	C	C	0.112701
B	Neat	C	C	-0.0256125
B	Neat	C	C	-1.65676
B	Neat	C	C	-0.242999
B	Neat	C	C	0.0251668
B	Neat	C	C	0.217832
B	Neat	C	C	0.942886
B	Neat	C	C	-1.01364
B	Neat	C	C	0.070755
C	Neat	B	A	0.225
C	Neat	B	A	-0.975
C	Neat	B	A	0.625
C	Neat	B	A	0.125
C	PBS	B	A	-2.675
C	PBS	B	A	-1.175
C	PBS	B	A	-3.175
C	PBS	B	A	-4.375
C	PBS	B	A	-5.075
C	PBS	B	A	-1.975
C	PBS	B	A	-5.175
C	PBS	B	A	-9.975
C	PBS	B	A	-6.075
D	Neat	B	A	0.533333
D	Neat	B	A	0.233333
D	Neat	B	A	-0.766667
D	PBS	B	A	-0.666667
D	PBS	B	A	-3.96667
D	PBS	B	A	-2.86667
D	PBS	B	A	-3.56667
D	PBS	B	A	-7.86667
D	PBS	B	A	-11.8667
D	PBS	B	A	-12.9667
D	PBS	B	A	-12.2667
D	PBS	B	A	-8.96667

## Sheet: Figure 4A
Diluent	Via. Diff.
Neat	-0.14254
Neat	0.186134
Neat	-0.0362015
Neat	-0.00739288
Neat	-0.263321
Neat	-0.0287018
Neat	0.292023
Neat	-0.220034
Neat	0.06648
Neat	0.153554
Neat	0.555119
Neat	-0.257938
Neat	0.218067
Neat	0.336346
Neat	0.495113
Neat	-0.476597
Neat	-0.291561
Neat	0.0730782
Neat	0.269833
Neat	-0.165928
Neat	-0.503948
Neat	-0.251583
Neat	1.9
Neat	-2.6
Neat	-3
Neat	-1.5
Neat	0.2
Neat	-1.6
Neat	-3
Neat	1.2
Neat	0.3
Neat	2.1
Neat	-0.6
Neat	1.4
Neat	0.8
Neat	1.6
Neat	3.13571
Neat	2.83571
Neat	0.535714
Neat	2.13571
Neat	1.53571
Neat	0.935714
Neat	1.73571
Neat	0.135714
Neat	-3.16429
Neat	-3.76429
Neat	0.335714
Neat	-1.56429
Neat	-2.76429
Neat	-2.06429
Neat	0.235714
Neat	0.8
Neat	-0.8
Neat	0.2
Neat	-0.2
Neat	0.12
Neat	0.02
Neat	0.02
Neat	-0.08
Neat	-0.08
Neat	0.116667
Neat	0.316667
Neat	0.316667
Neat	-0.0833333
Neat	-0.283333
Neat	-0.383333
Neat	0.983333
Neat	0.783333
Neat	0.583333
Neat	-0.716667
Neat	-0.616667
Neat	-1.01667
Neat	1.38333
Neat	1.48333
Neat	1.28333
Neat	-2.11667
Neat	-1.01667
Neat	-1.01667
Neat	1.7
Neat	1
Neat	0.7
Neat	-2.2
Neat	-1
Neat	-0.2
Neat	0.95
Neat	1.05
Neat	1.25
Neat	-2.65
Neat	-2.15
Neat	1.55
Neat	-1.01667
Neat	-1.11667
Neat	0.483333
Neat	0.483333
Neat	0.883333
Neat	0.283333
Neat	-0.333333
Neat	-1.43333
Neat	-1.63333
Neat	-0.133333
Neat	1.76667
Neat	1.76667
Neat	1
Neat	0.2
Neat	0.4
Neat	-0.4
Neat	-1.2
Neat	0.225
Neat	-0.975
Neat	0.625
Neat	0.125
Neat	0.533333
Neat	0.233333
Neat	-0.766667
Fresh Medium	-0.313148
Fresh Medium	-2.07999
Fresh Medium	-0.870995
Fresh Medium	-1.46783
Fresh Medium	0.375263
Fresh Medium	-2.1931
Fresh Medium	0.032444
Fresh Medium	1.34391
Fresh Medium	-0.848652
Fresh Medium	-1.73333
Fresh Medium	-2.82011
Fresh Medium	-0.974972
Fresh Medium	-2.03669
Fresh Medium	0.389103
Fresh Medium	0.0238152
Fresh Medium	0.435714
Fresh Medium	1.43571
Fresh Medium	1.73571
Fresh Medium	4.63571
Fresh Medium	2.33571
Fresh Medium	-0.364286
Fresh Medium	-3.76429
Fresh Medium	0.635714
Fresh Medium	0.735714
Fresh Medium	-5.46429
Fresh Medium	-1.36429
Fresh Medium	-1.56429
Fresh Medium	0.5375
Fresh Medium	1.2375
Fresh Medium	0.6375
Fresh Medium	1.1375
Fresh Medium	0.9375
Fresh Medium	0.8375
Fresh Medium	0.8375
Fresh Medium	1.3375
Fresh Medium	1.2375
Fresh Medium	1.3375
Fresh Medium	0.4375
Fresh Medium	1.1375
Fresh Medium	0.3375
Fresh Medium	1.4375
Fresh Medium	0.5375
Fresh Medium	-2.7625
Fresh Medium	-2.0625
Fresh Medium	0.8375
Fresh Medium	-3.9625
Fresh Medium	-1.5625
Fresh Medium	-1.1625
Fresh Medium	-0.9625
Fresh Medium	-0.8625
Fresh Medium	-1.4625
Fresh Medium	0.6
Fresh Medium	-0.7
Fresh Medium	-1.2
Fresh Medium	-3.8
Fresh Medium	-1.9
Fresh Medium	-1.8
Fresh Medium	-4.6
Fresh Medium	-5.2
Fresh Medium	-5.2
Fresh Medium	-2
Fresh Medium	-0.9
Fresh Medium	-0.8
Fresh Medium	-4.1
Fresh Medium	-3.2
Fresh Medium	-2
Fresh Medium	-3.2
Fresh Medium	-1.7
Fresh Medium	-1.7
Fresh Medium	0.52
Fresh Medium	0.22
Fresh Medium	-0.28
Fresh Medium	-1.18
Fresh Medium	-0.18
Fresh Medium	-0.98
Fresh Medium	-0.78
Fresh Medium	-0.68
Fresh Medium	-1.38
Fresh Medium	-0.783333
Fresh Medium	-0.383333
Fresh Medium	-0.583333
Fresh Medium	-0.983333
Fresh Medium	-0.183333
Fresh Medium	-1.08333
Fresh Medium	-1.28333
Fresh Medium	-0.283333
Fresh Medium	-1.68333
Fresh Medium	0.783333
Fresh Medium	-0.216667
Fresh Medium	-0.416667
Fresh Medium	0.183333
Fresh Medium	-0.616667
Fresh Medium	-0.816667
Fresh Medium	-0.916667
Fresh Medium	-0.816667
Fresh Medium	-0.416667
Fresh Medium	1.48333
Fresh Medium	1.88333
Fresh Medium	1.88333
Fresh Medium	1.18333
Fresh Medium	1.48333
Fresh Medium	1.38333
Fresh Medium	1.08333
Fresh Medium	1.38333
Fresh Medium	1.18333
Fresh Medium	1.9
Fresh Medium	1.8
Fresh Medium	2.3
Fresh Medium	2
Fresh Medium	1.5
Fresh Medium	0.5
Fresh Medium	1.5
Fresh Medium	1
Fresh Medium	1.1
Fresh Medium	1.45
Fresh Medium	2.75
Fresh Medium	2.35
Fresh Medium	2.75
Fresh Medium	1.85
Fresh Medium	3.05
Fresh Medium	2.55
Fresh Medium	2.85
Fresh Medium	2.15
Fresh Medium	0.883333
Fresh Medium	-0.516667
Fresh Medium	0.983333
Fresh Medium	1.38333
Fresh Medium	0.883333
Fresh Medium	0.983333
Fresh Medium	1.98333
Fresh Medium	1.18333
Fresh Medium	0.983333
Fresh Medium	0.766667
Fresh Medium	1.56667
Fresh Medium	0.766667
Fresh Medium	0.966667
Fresh Medium	0.566667
Fresh Medium	1.46667
Fresh Medium	1.06667
Fresh Medium	2.16667
Fresh Medium	1.36667
Fresh Medium	0.5
Fresh Medium	-0.4
Fresh Medium	-4.1
Fresh Medium	-4
Fresh Medium	-3.7
Fresh Medium	-1.7
Fresh Medium	-3.7
Fresh Medium	-1.9
Fresh Medium	-1.6
Fresh Medium	-1.675
Fresh Medium	-1.975
Fresh Medium	0.825
Fresh Medium	3.325
Fresh Medium	-2.875
Fresh Medium	-2.175
Fresh Medium	-2.675
Fresh Medium	-8.475
Fresh Medium	-1.375
Fresh Medium	1.53333
Fresh Medium	-1.36667
Fresh Medium	0.0333333
Fresh Medium	-1.06667
Fresh Medium	-5.66667
Fresh Medium	-3.06667
Fresh Medium	-0.966667
Fresh Medium	-0.566667
Fresh Medium	-0.966667
Fresh Medium	-0.0782318
Fresh Medium	0.00691986
Fresh Medium	0.071312
Fresh Medium	0.321752
Fresh Medium	0.242071
Fresh Medium	-0.563822
Fresh Medium	-0.8
Fresh Medium	0.1
Fresh Medium	0.8
Fresh Medium	0.8
Fresh Medium	0.2
Fresh Medium	-1
Fresh Medium	0.3
Fresh Medium	0.1
Fresh Medium	-0.4
Fresh Medium	0.6
Fresh Medium	-0.5
Fresh Medium	-0.1
Fresh Medium	0.0151876
Fresh Medium	-0.0726649
Fresh Medium	0.0574773
Fresh Medium	0.272906
Fresh Medium	0.348208
Fresh Medium	-0.621114
Fresh Medium	0.46332
Fresh Medium	1.47716
Fresh Medium	-0.628515
Fresh Medium	1.733
Fresh Medium	-0.272878
Fresh Medium	-0.301381
Fresh Medium	-1.33292
Fresh Medium	-0.619626
Fresh Medium	-0.996999
Fresh Medium	0.132304
Fresh Medium	0.132037
Fresh Medium	0.214495
Fresh Medium	-0.0435689
Fresh Medium	0.322566
Fresh Medium	0.680628
Fresh Medium	1.15666
Fresh Medium	-0.152479
Fresh Medium	0.465754
Fresh Medium	0.619761
Fresh Medium	-0.709958
Fresh Medium	0.772853
Fresh Medium	-1.16095
Fresh Medium	-1.03512
Fresh Medium	-0.91615
Fresh Medium	0.549551
Fresh Medium	0.726225
Fresh Medium	1.98622
Fresh Medium	-0.544786
Fresh Medium	0.462233
Fresh Medium	-0.150545
Fresh Medium	-0.149111
Fresh Medium	-0.00621986
Fresh Medium	-0.762148
Fresh Medium	-0.486841
Fresh Medium	-0.362452
Fresh Medium	-1.26213
Fresh Medium	1.01604
Fresh Medium	0.0548471
Fresh Medium	0.829955
Fresh Medium	0.142814
Fresh Medium	0.393852
Fresh Medium	-0.508065
Fresh Medium	0.784019
Fresh Medium	-0.0877997
Fresh Medium	-1.05599
Fresh Medium	0.112701
Fresh Medium	-0.0256125
Fresh Medium	-1.65676
Fresh Medium	-0.2
Fresh Medium	0.4
Fresh Medium	-0.1
Fresh Medium	-0.3
Fresh Medium	-0.4
Fresh Medium	0.7
Fresh Medium	-0.2
Fresh Medium	0
Fresh Medium	0.2
Fresh Medium	0.9
Fresh Medium	-1
Fresh Medium	0.1
Fresh Medium	-0.6
Fresh Medium	0.5
Fresh Medium	0.1
Fresh Medium	0.7
Fresh Medium	0.8
Fresh Medium	-1.5
PBS	-7.19697
PBS	-4.8546
PBS	-5.80437
PBS	-3.81365
PBS	-0.990451
PBS	-2.72471
PBS	-3.27261
PBS	-2.09344
PBS	-2.81777
PBS	-4.79148
PBS	-3.50613
PBS	-2.93825
PBS	-5.63753
PBS	-3.14582
PBS	-1.92486
PBS	-3.63038
PBS	-3.12473
PBS	-3.49879
PBS	-5.31025
PBS	-4.34067
PBS	-3.73178
PBS	-2.87255
PBS	-0.285786
PBS	-3.92356
PBS	-2.23971
PBS	-0.634083
PBS	-5.42542
PBS	-5.23104
PBS	-7.88774
PBS	-5.59858
PBS	-6.05247
PBS	-7.31765
PBS	-5.45272
PBS	-2
PBS	-5.2
PBS	-9
PBS	-13.3
PBS	-8.9
PBS	-8.8
PBS	-7.2
PBS	-5.8
PBS	-5.2
PBS	-12.7
PBS	-7
PBS	-8.7
PBS	-2.8
PBS	-9.46429
PBS	-12.0643
PBS	-11.5643
PBS	1.03571
PBS	-5.66429
PBS	-6.46429
PBS	-12.4643
PBS	-14.5643
PBS	-4.96429
PBS	-16.9643
PBS	-10.9643
PBS	-12.7643
PBS	-0.964286
PBS	-11.5643
PBS	-1.36429
PBS	-16.4643
PBS	-7.16429
PBS	-0.264286
PBS	-12.4643
PBS	-12.9643
PBS	-5.46429
PBS	-14.0643
PBS	-11.5643
PBS	-8.16429
PBS	0.5375
PBS	0.5375
PBS	0.7375
PBS	0.6375
PBS	0.3375
PBS	0.1375
PBS	0.4375
PBS	0.8375
PBS	0.0375
PBS	1.2375
PBS	0.1375
PBS	-0.3625
PBS	0.9375
PBS	0.3375
PBS	-0.0625
PBS	-1.2625
PBS	-2.2625
PBS	-3.7625
PBS	-6.4625
PBS	-11.6625
PBS	-9.4625
PBS	-5.8625
PBS	-6.6625
PBS	-9.4625
PBS	-0.9
PBS	-2.7
PBS	-5.4
PBS	-6.5
PBS	-6
PBS	-7.1
PBS	-9.1
PBS	-8.6
PBS	-11.1
PBS	-2.2
PBS	-3.3
PBS	-3.1
PBS	-4.7
PBS	-5.8
PBS	-4.8
PBS	-5.2
PBS	-6.2
PBS	-6.4
PBS	-2.28
PBS	-1.78
PBS	-4.08
PBS	-2.28
PBS	-3.58
PBS	-2.88
PBS	-3.48
PBS	-7.18
PBS	-3.68
PBS	-2.88333
PBS	-2.58333
PBS	-3.88333
PBS	-4.38333
PBS	-5.28333
PBS	-4.58333
PBS	-5.28333
PBS	-3.78333
PBS	-5.68333
PBS	-0.516667
PBS	-2.41667
PBS	-3.11667
PBS	-4.91667
PBS	-5.31667
PBS	-3.51667
PBS	-5.21667
PBS	-5.21667
PBS	-6.01667
PBS	-0.216667
PBS	-1.11667
PBS	-2.61667
PBS	-4.21667
PBS	-1.51667
PBS	-0.316667
PBS	-6.61667
PBS	-6.51667
PBS	-7.31667
PBS	0.4
PBS	-2
PBS	-1.1
PBS	-1.1
PBS	-2.4
PBS	-2.3
PBS	-4.7
PBS	-3.3
PBS	-5.7
PBS	1.05
PBS	-1.15
PBS	-1.95
PBS	-2.65
PBS	-0.15
PBS	-2.85
PBS	-2.95
PBS	-4.05
PBS	-3.05
PBS	-0.0166667
PBS	-1.51667
PBS	-2.61667
PBS	-2.81667
PBS	-2.91667
PBS	-2.31667
PBS	-2.91667
PBS	-3.41667
PBS	-3.61667
PBS	-0.233333
PBS	-3.03333
PBS	-5.23333
PBS	-6.33333
PBS	-4.83333
PBS	-5.63333
PBS	-5.83333
PBS	-4.63333
PBS	-6.63333
PBS	-2.3
PBS	-3.4
PBS	-2.1
PBS	-6.5
PBS	-8.5
PBS	-6.7
PBS	-7.1
PBS	-6.8
PBS	-3.6
PBS	-2.675
PBS	-1.175
PBS	-3.175
PBS	-4.375
PBS	-5.075
PBS	-1.975
PBS	-5.175
PBS	-9.975
PBS	-6.075
PBS	-0.666667
PBS	-3.96667
PBS	-2.86667
PBS	-3.56667
PBS	-7.86667
PBS	-11.8667
PBS	-12.9667
PBS	-12.2667
PBS	-8.96667
PBS	-1.73734
PBS	-2.42283
PBS	-2.65272
PBS	-3.99974
PBS	-1.86015
PBS	-1.86735
PBS	-3.0136
PBS	-2.07461
PBS	-2.25825
PBS	-2.5
PBS	-3.6
PBS	-3.2
PBS	-3.9
PBS	-3.9
PBS	-2.7
PBS	-4.1
PBS	-3.8
PBS	-6.1
PBS+Buffer	-6.90758
PBS+Buffer	-6.64442
PBS+Buffer	-6.11003
PBS+Buffer	-6.87737
PBS+Buffer	-0.113842
PBS+Buffer	-1.8089
PBS+Buffer	-2.09321
PBS+Buffer	-2.66022
PBS+Buffer	-5.5513
PBS+Buffer	-3.31475
PBS+Buffer	-4.77318
PBS+Buffer	-4.2753
PBS+Buffer	-4.08947
PBS+Buffer	-2.34461
PBS+Buffer	-6.54342
PBS+Buffer	-3.47958
PBS+Buffer	-4.55284
PBS+Buffer	-5.82478
PBS+Buffer	-5.49483
PBS+Buffer	-8.90758
PBS+Buffer	-0.153599
PBS+Buffer	-3.41397
PBS+Buffer	-2.39193
PBS+Buffer	-1.92913
PBS+Buffer	-3.64833
PBS+Buffer	-7.17607
PBS+Buffer	-5.74797
PBS+Buffer	-4.55182
PBS+Buffer	-5.17289
PBS+Buffer	-3.49434
PBS+Buffer	-9.05632
PBS+Buffer	-7.13297
PBS+Shear Protectant	-1.1581
PBS+Shear Protectant	-0.285838
PBS+Shear Protectant	-0.0939051
PBS+Shear Protectant	-0.562251
PBS+Shear Protectant	-2.67785
PBS+Shear Protectant	-0.824114
PBS+Shear Protectant	-2.11366
PBS+Shear Protectant	-1.54341
PBS+Shear Protectant	-2.44468
PBS+Shear Protectant	0.347287
PBS+Shear Protectant	-1.37236
PBS+Shear Protectant	-0.471171
PBS+Shear Protectant	-0.604441
PBS+Shear Protectant	-1.54953
PBS+Shear Protectant	-1.01341
PBS+Shear Protectant	-1.58333
PBS+Shear Protectant	-1.39953
PBS+Shear Protectant	-2.54097
PBS+Shear Protectant	0.2
PBS+Shear Protectant	-1.2
PBS+Shear Protectant	-2.3
PBS+Shear Protectant	-1.1
PBS+Shear Protectant	-0.3
PBS+Shear Protectant	-1.9
PBS+Shear Protectant	-1.5
PBS+Shear Protectant	-1
PBS+Shear Protectant	-2.1
PBS+Shear Protectant	-1.2
PBS+Shear Protectant	-1.1
PBS+Shear Protectant	-2.7
PBS+Shear Protectant	-2.2
PBS+Shear Protectant	-0.2
PBS+Shear Protectant	-1.5
PBS+Shear Protectant	-2.5
PBS+Shear Protectant	-0.8
PBS+Shear Protectant	-1.4
PBS+Shear Protectant	0.2
PBS+Shear Protectant	-1.2
PBS+Shear Protectant	0
PBS+Shear Protectant	-1.7
PBS+Shear Protectant	-1.1
PBS+Shear Protectant	-1.2
PBS+Shear Protectant	-2.2
PBS+Shear Protectant	-1.5
PBS+Shear Protectant	-0.9
PBS+Shear Protectant	-0.249049
PBS+Shear Protectant	1.09526
PBS+Shear Protectant	0.956083
PBS+Shear Protectant	-0.746653
PBS+Shear Protectant	-0.0829646
PBS+Shear Protectant	0.0847829
PBS+Shear Protectant	0.571225
PBS+Shear Protectant	-1.02103
PBS+Shear Protectant	-1.22555
PBS+Shear Protectant	-0.95374
PBS+Shear Protectant	-0.759885
PBS+Shear Protectant	-0.147298
PBS+Shear Protectant	-1.47576
PBS+Shear Protectant	-0.162694
PBS+Shear Protectant	-0.563199
PBS+Shear Protectant	-0.963125
PBS+Shear Protectant	-1.05619
PBS+Shear Protectant	-2.10425
PBS+Shear Protectant	1.36495
PBS+Shear Protectant	0.735606
PBS+Shear Protectant	0.175418
PBS+Shear Protectant	-0.828061
PBS+Shear Protectant	0.127497
PBS+Shear Protectant	1.0597
PBS+Shear Protectant	0.22153
PBS+Shear Protectant	-1.34309
PBS+Shear Protectant	-0.660047
PBS+Shear Protectant	-2.61898
PBS+Shear Protectant	-1.57407
PBS+Shear Protectant	-2.68329
PBS+Shear Protectant	0.609461
PBS+Shear Protectant	0.565379
PBS+Shear Protectant	1.43621
PBS+Shear Protectant	-1.02376
PBS+Shear Protectant	1.12637
PBS+Shear Protectant	0.0140483
PBS+Shear Protectant	-0.276388
PBS+Shear Protectant	0.341975
PBS+Shear Protectant	-0.0227636
PBS+Shear Protectant	-1.78201
PBS+Shear Protectant	-0.315412
PBS+Shear Protectant	-2.73473
PBS+Shear Protectant	1.2955
PBS+Shear Protectant	1.38062
PBS+Shear Protectant	1.29038
PBS+Shear Protectant	-0.706522
PBS+Shear Protectant	-1.36801
PBS+Shear Protectant	-0.672129
PBS+Shear Protectant	1.11013
PBS+Shear Protectant	-0.930262
PBS+Shear Protectant	0.190802
PBS+Shear Protectant	-0.230768
PBS+Shear Protectant	-0.253862
PBS+Shear Protectant	0.462959
PBS+Shear Protectant	0.682983
PBS+Shear Protectant	0.798637
PBS+Shear Protectant	0.708991
PBS+Shear Protectant	0.207252
PBS+Shear Protectant	0.764442
PBS+Shear Protectant	-1.07162
PBS+Shear Protectant	-1.04892
PBS+Shear Protectant	-2.03809
PBS+Shear Protectant	-0.293992
PBS+Shear Protectant	-1.2
PBS+Shear Protectant	0
PBS+Shear Protectant	-0.7
PBS+Shear Protectant	-0.5
PBS+Shear Protectant	-0.1
PBS+Shear Protectant	-0.9
PBS+Shear Protectant	-0.4
PBS+Shear Protectant	-0.3
PBS+Shear Protectant	-0.5
PBS+Shear Protectant	-1.9
PBS+Shear Protectant	-1.2
PBS+Shear Protectant	0
PBS+Shear Protectant	-1.6
PBS+Shear Protectant	-2.4
PBS+Shear Protectant	-1.5
PBS+Shear Protectant	-2.7
PBS+Shear Protectant	-2
PBS+Shear Protectant	-2.4

## Sheet: Figure 4B
Diluent	Difference
Neat	0.696094
Neat	2.59333
Neat	0.712901
Neat	-1.72232
Neat	0.033441
Neat	-3.00138
Neat	0.687935
Fresh Medium	0.202499
Fresh Medium	1.81727
Fresh Medium	0.876166
Fresh Medium	1.06641
Fresh Medium	2.76581
Fresh Medium	-0.651658
Fresh Medium	1.08729
Fresh Medium	1.11626
PBS	-1.37143
PBS	-1.37835
PBS	-0.871755
PBS	-2.44583
PBS	4.63175
PBS	0.950228
PBS	0.231698
PBS+Shear Protectant	-3.05429
PBS+Shear Protectant	-2.39365
PBS+Shear Protectant	2.55417
PBS+Shear Protectant	1.73546
PBS+Shear Protectant	1.93532
PBS+Shear Protectant	-0.79955
PBS+Shear Protectant	0.23533
PBS+Shear Protectant	1.57693
PBS+Shear Protectant	-1.16465
PBS+Shear Protectant	0.720588

## Sheet: Figure 4C
Condition	Via Diff
Default Mixing Cycles	0.875443
Default Mixing Cycles	0.726335
Default Mixing Cycles	-0.709937
Default Mixing Cycles	1.32378
Default Mixing Cycles	-0.608718
Default Mixing Cycles	-0.927352
Default Mixing Cycles	-0.818648
Default Mixing Cycles	0.139092
Maximum Mixing Cycles	-0.919951
Maximum Mixing Cycles	-2.58465
Maximum Mixing Cycles	-2.42549
Maximum Mixing Cycles	-2.41067
Maximum Mixing Cycles	-0.247718
Maximum Mixing Cycles	-0.895988
Maximum Mixing Cycles	-2.45721
Maximum Mixing Cycles	-0.256309
Default Mixing Cycles	-3.33758
Default Mixing Cycles	-0.00118866
Default Mixing Cycles	-0.614699
Default Mixing Cycles	2.80797
Default Mixing Cycles	-1.29352
Default Mixing Cycles	0.928621
Default Mixing Cycles	0.237848
Default Mixing Cycles	1.84754
Default Mixing Cycles	-0.912352
Default Mixing Cycles	0.337358
Maximum Mixing Cycles	-1.88497
Maximum Mixing Cycles	-1.69343
Maximum Mixing Cycles	-2.98652
Maximum Mixing Cycles	-1.86508
Maximum Mixing Cycles	-1.05465
Maximum Mixing Cycles	0.339075
Maximum Mixing Cycles	-3.41623
Maximum Mixing Cycles	-0.459891
Maximum Mixing Cycles	0.147997
Maximum Mixing Cycles	-1.81419

## Sheet: Figure 4D
Condition	LDH Diff
PBS Control	-7.17
PBS Control	4.42
PBS Control	2.75
PBS Control	7.08
PBS Control	-1.72
PBS Control	-4.1
PBS Control	-1.26
PBS Control	1.92857
PBS Control	-3.92143
PBS Control	-1.03143
PBS Control	-2.40143
PBS Control	1.56857
PBS Control	3.35857
PBS Control	0.498571
PBS Control	-1.25571
PBS Control	-3.46571
PBS Control	6.74429
PBS Control	-0.805714
PBS Control	1.32429
PBS Control	-1.36571
PBS Control	-2.47571
PBS Control	-1.21571
PBS Control	1.16429
PBS Control	-4.57571
PBS Control	-3.01571
PBS Control	-0.275714
PBS Control	2.83429
PBS Control	6.38429
PBS Flow Through	20.68
PBS Flow Through	22.06
PBS Flow Through	18.51
PBS Flow Through	13.33
PBS Flow Through	12.75
PBS Flow Through	10.97
PBS Flow Through	11.59
PBS Flow Through	11.8186
PBS Flow Through	6.75857
PBS Flow Through	10.4886
PBS Flow Through	10.6086
PBS Flow Through	7.07857
PBS Flow Through	14.8886
PBS Flow Through	9.27857
PBS Flow Through	10.7043
PBS Flow Through	18.6143
PBS Flow Through	16.0043
PBS Flow Through	18.1843
PBS Flow Through	16.2243
PBS Flow Through	16.8143
PBS Flow Through	19.3043
PBS Flow Through	21.8943
PBS Flow Through	14.5843
PBS Flow Through	15.0843
PBS Flow Through	19.9543
PBS Flow Through	19.0443
PBS Flow Through	17.8343
PBS Flow Through	20.3343
PBS+SP Control	-0.521429
PBS+SP Control	3.68857
PBS+SP Control	-1.03143
PBS+SP Control	1.79857
PBS+SP Control	-1.76143
PBS+SP Control	0.198571
PBS+SP Control	-1.55143
PBS+SP Control	-0.381429
PBS+SP Control	-5.08143
PBS+SP Control	0.988571
PBS+SP Control	3.17857
PBS+SP Control	2.89857
PBS+SP Control	-1.88143
PBS+SP Control	-0.541429
PBS+SP Flow Through	0.768571
PBS+SP Flow Through	5.35857
PBS+SP Flow Through	0.598571
PBS+SP Flow Through	5.83857
PBS+SP Flow Through	1.55857
PBS+SP Flow Through	1.66857
PBS+SP Flow Through	0.408571
PBS+SP Flow Through	-0.0214286
PBS+SP Flow Through	0.288571
PBS+SP Flow Through	1.04857
PBS+SP Flow Through	-1.41143
PBS+SP Flow Through	-0.911429
PBS+SP Flow Through	-1.74143
PBS+SP Flow Through	4.33857

[truncated: 2 more sheets: Figure 5A&B, Figure 5C]
